# Supplementary material for: Long-term feeding with high plant protein based diets in gilthead seabream (Sparus aurata, L.) leads to changes in the inflammatory and immune related gene expression at intestinal level
Source: BMC Vet Res. 2018 Oct 3;14:302. doi: 10.1186/s12917-018-1626-6 (PMC6171182; doi:10.1186/s12917-018-1626-6)
Supplement: Supplementary file 1 — Cq values reported in cDNA pooled samples when evaluating candidate reference genes. It Includes Cq determined for different candidate reference genes in six different cDNA pooled samples, and the average and standard desviation. (XLSX 9 kb) [file 12917_2018_1626_MOESM1_ESM.xlsx]

## Sheet: Hoja1
Pooled sample	ef1α	gapdh	rps18	βact
FM - FG	21.5	23	21.1	19.1
FM – HG	19.8	21.7	20.1	17.8
VM – FG	19.3	21.2	20.7	17.8
VM – HG	20.8	22.4	21.1	19
VM+ - FG	19.4	21.2	20.3	17.7
VM+ - HG	20.6	22.1	20.8	18.6
Average	20.3	22	20.7	18.3
Standard deviation	0.86	0.71	0.41	0.64
